# Supplementary material for: Longitudinal Change in Sleep and Daytime Sleepiness in Postpartum Women
Source: PLoS One. 2014 Jul 31;9(7):e103513. doi: 10.1371/journal.pone.0103513 (PMC4117520; doi:10.1371/journal.pone.0103513)
Supplement: File S2 — Data set. (XLSX) [file pone.0103513.s002.xlsx]

## Sheet: Sheet1
Participant number	Age	Recruitment time (1 = pre birth, 2 = post birth)	Marital status (1 = Married / De facto / Partner)	Other child (1 = no, 2 = yes)	Education level (1= Junior certificate, 2 = senior certificate, 3 = associate diploma, 4 = diploma, 5 = degree, 6 = honours degree, 7 = masters or Ph.D.)	Returned to full time work by week 18 (0 = no, 1 = yes)	Week 6 mean nocturnal TST (min)	Week 12 mean nocturnal TST (min)	Week 18 mean nocturnal TST (min)	Week 6 mean initial nocturnal sleep period (min)	Week 12 mean initial nocturnal sleep period (min)	Week 18 mean initial nocturnal sleep period (min)	Week 6 mean longest nocturnal sleep episode (min)	Week 12 mean longest nocturnal sleep episode (min)	Week 18 mean longest nocturnal sleep episode (min)	Week 6 Wake after sleep onset (min)	Week 12 Wake after sleep onset (min)	Week 18 Wake after sleep onset (min)	Week 6 Sleep disturbance index (%)	Week 12 Sleep disturbance index (%)	Week 18 Sleep disturbance index (%)	Week 6 mean number of waking's during nocturnal sleep period (n)	Week 12 mean number of waking's during nocturnal sleep period (n)	Week 18 mean number of waking's during nocturnal sleep period (n)	Week 6 mean day time sleep (min)	Week 12 mean day time sleep (min)	Week 18 mean day time sleep (min)	Week 6 mean KSS	Week 12 mean KSS	Week 18 mean KSS	Week 6 ESS	Week 12 ESS	Week 18 ESS	Week 6 EDS (0 = no, 1 = yes)	Week 12 EDS (0 = no, 1 = yes)	Week 18 EDS (0 = no, 1 = yes)	Week 6 exclusively breast feeding ( 0 = no, 1 = yes)	Week 12 exclusively breast feeding ( 0 = no, 1 = yes)	Week 18 exclusively breast feeding ( 0 = no, 1 = yes)	Week 6 exclusively providing all night time infant care (1 = yes, 0 = no)	Week 12 exclusively providing all night time infant care (1 = yes, 0 = no)	Week 18 exclusively providing all night time infant care (1 = yes, 0 = no)
1	29	1	1	2	2	0	465	499.28	460.72	205.72	222.85	227.15	201.43	250.72	263.57	117.85	83.57	117.85	40.44	28.68	40.74	1.86	2	2	4.29	0	0.14	5.57	5	5.14	12	11	12	1	0	1	0	0	0	0	0	1
2	27	1	1	1	5	0	381.43	422.15	462.85	109.28	235.72	381.43	173.57	270	381.43	205.72	98.57	40.72	70.07	37.86	16.17	2.14	1.29	1.43	21.43	8.57	0	8.57	6	5	24	23	14	1	1	1	0	0	0	0	0	0
3	32	2	1	2	7	0	407.15	445.72	439.28	205.72	317.15	366.43	154.28	321.43	409.28	85.72	30	12.85	34.78	12.61	5.68	1.71	0.86	0.57	12.86	8.57	0	6	5.71	5.71	21	18	19	1	1	1	1	1	1	0	1	0
4	28	2	1	2	5	0	420	460.72	396.43	270	325.72	368.57	274.28	385.72	387.85	57.85	30	32.15	24.21	12.23	15	1.14	0.71	1	45	21.43	38.57			6.71	14	16	12	1	1	1	1	0	0	1	1	0
5	35	2	1	2	6	1	591.43	396.43	432.85	407.15	227.15	336.43	407.15	252.85	366.43	165	90	34.28	43.63	37	14.68	1.86	2	1.86	177.86	4.29	8.57		6.14	5.14	16	16	13	1	1	1	1	1	1	0	0	0
6	22	2	1	1	2	0	405	381.43	456.43	154.28	334.28	443.57	195	334.28	443.57	177.85	42.85	17.15	61.03	20.2	7.24	1.86	0.71	0.29	0	184.29	8.57	6.86	6.86	4.86	14	14	11	1	1	0	1	1	1	1	0	1
7	36	2	1	2	7	0	570	499.28	430.72	128.57	107.15	115.72	195	169.28	177.85	225	77.15	42.85	56.6	26.77	18.1	2.29	3	3.29	259.29	25.71	4.29	6.43	6.71	6	20	17	16	1	1	1	1	1	1	1	0	1
8	32	1	1	1	5	0	518.57	565.72	567.85	218.57	162.85	480	218.57	214.28	480	115.72	117.85	68.57	36.49	34.48	21.55	2.14	2.43	0.43	0	0	0	8.57	8.29	6.57	19	19	17	1	1	1	1	1	1	0	0	0
9	25	1	1	2	5	0	405	372.85	360	252.85	201.43	184.28	252.85	205.72	197.15	81.43	68.57	115.72	33.48	31.07	48.65	1.86	1.86	2.86	0	8.57	0	6.43	6.57	7.43	21	16	17	1	1	1	1	1	1	1	1	1
10	32	1	1	2	5	0	490.72	450	445.72	287.15	276.43	257.15	295.72	310.72	317.15	94.28	51.43	51.43	32.23	20.51	20.69	2	2	1.86	0	4.29	0	5.43	6.29	5	15	16	14	1	1	1	1	0	0	0	0	0
11	25	2	1	1	6	0	535.72	430.72	507.85	278.57	255	321.43	278.57	274.28	336.43	81.43	49.28	32.15	26.39	20.53	11.91	1.71	0.71	1	0	8.57	0	4.14	4.71	4	13	12	12	1	1	1	1	1	1	0	0	0
12	36	1	1	2	5	0	265.72	332.15	351.43	111.43	222.85	188.57	167.15	222.85	210	102.85	62.15	60	55.81	31.52	29.17	2.43	2.43	2.29	274.29	0	0	6.29	5.86	5.43	11	12	11	0	1	0	1	1	1	1	1	1
13	29	2	1	1	4	0	462.85	458.57	430.72	312.85	458.57	366.43	334.28	458.57	366.43	55.72	0	32.15	21.49	0	13.89	2	0	0.57	8.57	0	10.71	6.43	6	7.43	14	17	14	1	1	1	1	0	0	0	0	0
14	37	2	1	2	1	0	409.28	392.15	372.85	203.57	233.57	79.28	240	248.57	120	169.28	62.15	70.72	58.52	27.36	31.89	1.57	1.71	3.57	2.14	392.14	274.29		6.71	5	20	17	12	1	1	1	1	1	1	1	0	1
15	28	1	1	1	5	0	390	366.43	396.43	195	177.85	192.85	210	190.72	214.28	98.57	175.72	162.85	40.35	64.82	58.24	2.43	3	3	17.14	17.14	12.86	6.57	6.71	5.71	20	19	17	1	1	1	1	1	1	0	0	0
16	28	1	1	2	6	0	664.28	445.72	501.43	278.57	355.72	377.15	347.15	355.72	415.72	128.57	60	30	32.43	23.73	11.29	1.29	1.29	1	308.57	0	8.57	5.86	6.57	3.29	14	15	15	1	1	1	1	0	0	1	0	0
17	28	1	1	1	7	0	338.57	385.72	402.85	214.28	295.72	231.43	218.57	295.72	291.43	120	102.85	42.85	52.34	42.1	19.23	2.43	1.57	1.14	0	12.86	21.43	7.29	6.86	4.71	18	18	16	1	1	1	1	1	1	0	0	0
18	27	2	1	1	7	0	458.57	486.43	492.85	240	98.57	115.72	252.85	135	165	90	85.72	64.28	32.81	29.96	23.08	2.71	3.43	3.71	53.57	154.29	17.14	7.14	6.29	8.29	8	6	7	0	0	0	1	0	0	0	1	0
19	34	1	1	1	6	1	351.43	450	417.85	145.72	231.43	231.43	154.28	252.85	235.72	120	192.85	77.15	50.91	60	31.17	2.86	2.71	2.71	64.29	25.71	4.29	7.43	7.57	7.14	13	13	2	1	1	0	1	1	1	0	0	0
20	27	2	1	1	5	0	364.28	413.57	430.72	218.57	235.72	297.85	218.57	285	317.15	94.28	55.72	25.72	41.12	23.75	11.27	1.86	1.43	1.86	0	8.57	0	7.14	5.86	5.71	15	17	11	1	1	0	0	0	0	0	1	0
21	31	2	1	2	6	1	415.72	480	462.85	184.28	381.43	312.85	210	381.43	334.28	120	51.43	60	44.8	19.36	22.95	2.14	0.86	1.14	124.29	8.57	8.57	5.29	3.71	4.29	9	10	10	0	0	0	0	0	0	0	1	0
22	29	2	1	1	2	0	432.85	398.57	462.85	141.43	128.57	167.15	184.28	184.28	201.43	68.57	90	68.57	27.35	36.84	25.81	2.14	2.14	1.57	0	0	17.14	5.86	6.43	4.71	13	16	12	1	1	1	1	1	1	1	0	1
23	35	1	1	1	6	0	471.43	490.72	527.15	330	360	227.15	330	360	304.28	102.85	57.85	42.85	35.82	21.09	15.04	1.57	1.29	1.14	34.29	8.57	0	6.14	3.57	3.14	8	4	5	0	0	0	1	1	1	0	0	0
24	33	1	1	1	5	0	460.72	426.43	430.72	201.43	405	353.57	218.57	405	353.57	81.43	4.28	30	30.04	1.99	13.02	1.86	0.57	0.86	30	0	8.57	6.57	5	4.43	10	11	10	0	0	0	1	1	1	0	0	0
25	25	1	1	2	4	0	432.85	402.85	432.85	107.15	156.43	141.43	162.85	173.57	201.43	94.28	98.57	72.85	35.77	39.32	28.81	2	0.86	0.86	70.71	8.57	25.71	6.71	6	3.57	14	13	13	1	1	1	1	1	1	0	0	0
26	27	2	1	2	6	1	488.57	490.72	477.85	308.57	222.85	188.57	338.57	222.85	237.85	60	79.28	64.28	21.88	27.82	23.71	1.14	2.29	2.29	8.57	0	0	4.71	6	4.71	7	5	9	0	0	0	1	1	1	0	0	0
27	27	2	1	1	4	0	503.57	516.43	497.15	454.28	304.28	126.43	454.28	355.72	248.57	6.43	21.43	68.57	2.52	7.97	24.24	0.43	1.14	1.71	115.71	4.29	6.43	3.43	5.57	4.57	19	18	8	1	1	0	0	0	0	0	0	0
28	29	1	1	2	5	0	366.43	458.57	426.43	186.43	278.57	263.57	188.57	287.15	282.85	57.85	51.43	40.72	27.27	20.17	17.43	1.71	0.86	1.29	0	0	0	5.57	5.71	5.14	6	0	2	0	0	0	1	1	1	0	0	1
29	29	1	1	2	7	1	465	435	428.57	282.85	229.28	180	300	244.28	190.72	72.85	115.72	117.85	27.09	42.02	43.14	1.43	1.71	2.57	0	0	0	5.43	5.86	7.29	7	11	7	0	0	0	1	0	0	0	1	0
30	27	1	1	2	5	0	520.72	522.85	615	315	317.15	428.57	315	321.43	445.72	137.15	77.15	66.43	41.7	25.72	19.5	2.14	2.14	1.14	6.43	30	17.14	2.86	5	2.86	10	8	4	0	0	0	1	0	0	0	0	1
31	28	2	1	2	5	0	415.72	385.72	347.15	192.85	184.28	210	210	210	218.57	111.43	188.57	94.28	42.28	65.67	42.72	1.71	1.71	1.71	2.14	0	0	6.86	7.86	8.29	6	6	2	0	0	0	1	1	1	1	0	0
32	34	2	1	1	7	0	458.57	432.85	445.72	222.85	240	278.57	222.85	240	291.43	94.28	115.72	42.85	34.11	42.19	17.54	1.29	1.14	1.43	4.29	0	0	2.57	4.57	3.86	15	12	0	1	1	0	0	1	1	0	0	1
33	38	2	1	1	5	0	385.72	409.28	383.57	167.15	195	235.72	203.57	212.15	250.72	128.57	81.43	68.57	50	33.19	30.33	2.86	2.57	1.86	4.29	2.14	0	6.43	7.14	6.57	13	13	12	1	1	1	1	0	1	0	0	0
